# Supplementary material for: Dental pulp mesenchymal stem cell-derived exosomes inhibit neuroinflammation and microglial pyroptosis in subarachnoid hemorrhage via the miRNA-197-3p/FOXO3 axis
Source: J Nanobiotechnology. 2024 Jul 19;22:426. doi: 10.1186/s12951-024-02708-w (PMC11264715; doi:10.1186/s12951-024-02708-w)
Supplement: Supplementary file 2 — Additional File 2: [Word Document -DOC/DOCX]. Supplementary Fig. 2. Pyroptosis rate in BV2 cells pre-treated with exosomes of miR-197-3p inhibitor or miR-197-3p mimic [file 12951_2024_2708_MOESM2_ESM.xlsx]

## Sheet: search_result
ID	Species(miRNA)	Species(Target)	miRNA	Target	Reporter assay	Western blot	qPCR	Microarray	NGS	pSILAC	Other	CLIP-Seq	Sum	Number of paper
MIRT004198	hsa	hsa	hsa-miR-197-3p	FOXO3	0	1	1	1	0	0	1	0	4	2
MIRT553953	hsa	hsa	hsa-miR-197-3p	SS18	0	0	0	0	1	0	0	1	2	2
MIRT693253	hsa	hsa	hsa-miR-197-3p	HBS1L	0	0	0	0	1	0	0	1	2	2
MIRT621885	hsa	hsa	hsa-miR-197-3p	TAOK1	0	0	0	0	1	0	0	1	2	2
MIRT675643	hsa	hsa	hsa-miR-197-3p	TTPAL	0	0	0	0	1	0	0	1	2	2
MIRT652077	hsa	hsa	hsa-miR-197-3p	TSPAN14	0	0	0	0	1	0	0	1	2	2
MIRT651926	hsa	hsa	hsa-miR-197-3p	UBN2	0	0	0	0	1	0	0	1	2	2
MIRT004202	hsa	hsa	hsa-miR-197-3p	GOLGB1	0	0	0	1	0	0	1	0	2	1
MIRT004177	hsa	hsa	hsa-miR-197-3p	HNRNPD	0	0	0	1	0	0	1	0	2	1
MIRT048116	hsa	hsa	hsa-miR-197-3p	G3BP1	0	0	0	0	1	0	0	0	1	1
MIRT048053	hsa	hsa	hsa-miR-197-3p	AGO1	0	0	0	0	1	0	0	0	1	1
MIRT003827	hsa	hsa	hsa-miR-197-3p	FBXW7	0	0	0	1	0	0	1	0	2	1
MIRT004182	hsa	hsa	hsa-miR-197-3p	DCBLD2	0	0	0	1	0	0	1	0	2	1
